# Supplementary material for: A Comprehensive Search of Non-Canonical Proteins in Non-Small Cell Lung Cancer and Their Impact on the Immune Response
Source: Int J Mol Sci. 2022 Aug 11;23(16):8933. doi: 10.3390/ijms23168933 (PMC9409146; doi:10.3390/ijms23168933)
Supplement: Supplementary file 1 [file ijms-23-08933-s001.zip]

Archive with 8 entries (6 files):
- ijms-1841774-supplementary/
- ijms-1841774-supplementary/Supplemental Table S4_rev.xlsx
- ijms-1841774-supplementary/Supplemental Table S5_rev.xlsx
- ijms-1841774-supplementary/Supplementary Information_final.pdf
- ijms-1841774-supplementary/__MACOSX/
- ijms-1841774-supplementary/__MACOSX/Supplemental Table S4_rev.xlsx
- ijms-1841774-supplementary/__MACOSX/Supplemental Table S5_rev.xlsx
- ijms-1841774-supplementary/__MACOSX/Supplementary Information_final.pdf
