# Supplementary material for: A Comprehensive Search of Non-Canonical Proteins in Non-Small Cell Lung Cancer and Their Impact on the Immune Response
Source: Int J Mol Sci. 2022 Aug 11;23(16):8933. doi: 10.3390/ijms23168933 (PMC9409146; doi:10.3390/ijms23168933)
Supplement: Supplementary file 1 [file ijms-23-08933-s001.zip › ijms-1841774-supplementary/Supplemental Table S4_rev.xlsx]

## Sheet: Sheet1
	All cases	Adenocarcinoma cases	Squamous cell carcinoma	Healthy controls	All cases			Adenocarcinoma			Squamous cell carcinoma
Cryptoproteins*	mean (min - max)	mean (min - max)	mean (min - max)	mean (min - max)	Fold Change	Pvalue	Odds Ratio	Fold Change	Pvalue	Odds Ratio	Fold Change	Pvalue	Odds Ratio
Crypto_AC003681.1	7.58 (0 - 41.82)	1.67 (0 - 10.05)	16.43 (0 - 41.82)	0 (0 - 0)	Unique to cases	0.176	>10	Unique to cases	0.405	>10	Unique to cases	0.094	>10
Crypto_AC004840.1	10.77 (0 - 71.65)	6 (0 - 36.01)	17.91 (0 - 71.65)	0 (0 - 0)	Unique to cases	0.3	>10	Unique to cases	0.405	>10	Unique to cases	0.307	>10
Crypto_AC005329.1	40.34 (0 - 250.78)	25.43 (0 - 152.6)	62.69 (0 - 250.78)	0 (0 - 0)	Unique to cases	0.3	>10	Unique to cases	0.405	>10	Unique to cases	0.307	>10
Crypto_AC006967.3	13.35 (0 - 104.56)	4.82 (0 - 28.91)	26.14 (0 - 104.56)	0 (0 - 0)	Unique to cases	0.3	>10	Unique to cases	0.405	>10	Unique to cases	0.307	>10
Crypto_AC008060.4	17.03 (0 - 48.02)	15 (0 - 48.02)	20.09 (0 - 47.77)	0 (0 - 0)	Unique to cases	0.101	>10	Unique to cases	0.176	>10	Unique to cases	0.094	>10
Crypto_AC012615.6	35.03 (0 - 103.64)	20.7 (0 - 70.34)	56.52 (0 - 103.64)	0 (0 - 0)	Unique to cases	0.056	>10	Unique to cases	0.176	>10	Unique to cases	0.026	>10
Crypto_AC013733.1	24.17 (0 - 94.1)	24.61 (0 - 87.35)	23.53 (0 - 94.1)	0 (0 - 0)	Unique to cases	0.176	>10	Unique to cases	0.176	>10	Unique to cases	0.307	>10
Crypto_AC073311.1	31.93 (0 - 125.29)	33.48 (0 - 125.29)	29.61 (0 - 118.45)	0 (0 - 0)	Unique to cases	0.176	>10	Unique to cases	0.176	>10	Unique to cases	0.307	>10
Crypto_AC087386.2	32.9 (0 - 119.42)	4.49 (0 - 26.93)	75.51 (0 - 119.42)	0 (0 - 0)	Unique to cases	0.101	>10	Unique to cases	0.405	>10	Unique to cases	0.026	>10
Crypto_AC090957.1	221.57 (106.01 - 414.57)	187.5 (106.01 - 271.3)	272.68 (152.04 - 414.57)	0 (0 - 0)	Unique to cases	0.001	>10	Unique to cases	0.003	>10	Unique to cases	0.006	>10
Crypto_AC114811.2	17.08 (0 - 131.36)	6.57 (0 - 26.93)	32.84 (0 - 131.36)	0 (0 - 0)	Unique to cases	0.176	>10	Unique to cases	0.176	>10	Unique to cases	0.307	>10
Crypto_AL592158.1	59.68 (0 - 304.08)	0 (0 - 0)	149.21 (0 - 304.08)	0 (0 - 0)	Unique to cases	0.3	>10	-	NA	NA	Unique to cases	0.094	>10
Crypto_AP001107.2	2700.84 (0 - 6340.43)	2841.07 (0 - 6340.43)	2490.49 (0 - 6095.78)	0 (0 - 0)	Unique to cases	0.056	>10	Unique to cases	0.074	>10	Unique to cases	0.094	>10
Crypto_APBA3	36.12 (0 - 209.12)	0 (0 - 0)	90.29 (0 - 209.12)	0 (0 - 0)	Unique to cases	0.3	>10	-	NA	NA	Unique to cases	0.094	>10
Crypto_AQR	43.78 (0 - 103.64)	44.29 (0 - 96.04)	43.01 (0 - 103.64)	0 (0 - 0)	Unique to cases	0.014	>10	Unique to cases	0.028	>10	Unique to cases	0.026	>10
Crypto_ATAD3B	5.29 (0 - 28.91)	8.82 (0 - 28.91)	0 (0 - 0)	0 (0 - 0)	Unique to cases	0.3	>10	Unique to cases	0.176	>10	-	NA	NA
Crypto_ATP13A5	807.78 (394.63 - 1288.13)	739.79 (394.63 - 1210.38)	909.77 (644.85 - 1288.13)	0 (0 - 0)	Unique to cases	0.001	>10	Unique to cases	0.003	>10	Unique to cases	0.006	>10
Crypto_BARHL2	8.66 (0 - 48.02)	14.43 (0 - 48.02)	0 (0 - 0)	0 (0 - 0)	Unique to cases	0.3	>10	Unique to cases	0.176	>10	-	NA	NA
Crypto_BX005132.1	15.79 (0 - 103.64)	0 (0 - 0)	39.49 (0 - 103.64)	0 (0 - 0)	Unique to cases	0.3	>10	-	NA	NA	Unique to cases	0.094	>10
Crypto_C10orf105	137.46 (0 - 812.04)	93.76 (0 - 562.55)	203.01 (0 - 812.04)	0 (0 - 0)	Unique to cases	0.3	>10	Unique to cases	0.405	>10	Unique to cases	0.307	>10
Crypto_C7orf49	13.31 (0 - 70.34)	11.72 (0 - 70.34)	15.68 (0 - 62.74)	0 (0 - 0)	Unique to cases	0.3	>10	Unique to cases	0.405	>10	Unique to cases	0.307	>10
Crypto_C7orf73	62.28 (0 - 148.06)	66.79 (0 - 120.05)	55.52 (0 - 148.06)	0 (0 - 0)	Unique to cases	0.006	>10	Unique to cases	0.01	>10	Unique to cases	0.026	>10
Crypto_CARS2	12.16 (0 - 71.65)	8.32 (0 - 49.91)	17.91 (0 - 71.65)	0 (0 - 0)	Unique to cases	0.3	>10	Unique to cases	0.405	>10	Unique to cases	0.307	>10
Crypto_CCT4P1	44.55 (0 - 163.84)	48.1 (0 - 163.84)	39.21 (0 - 156.84)	0 (0 - 0)	Unique to cases	0.176	>10	Unique to cases	0.176	>10	Unique to cases	0.307	>10
Crypto_CDK2	13.74 (0 - 95.53)	0 (0 - 0)	34.34 (0 - 95.53)	0 (0 - 0)	Unique to cases	0.3	>10	-	NA	NA	Unique to cases	0.094	>10
Crypto_CDK20	68.13 (0 - 192.08)	113.55 (0 - 192.08)	0 (0 - 0)	0 (0 - 0)	Unique to cases	0.056	>10	Unique to cases	0.01	>10	-	NA	NA
Crypto_DARS.AS1	12.59 (0 - 72.03)	20.98 (0 - 72.03)	0 (0 - 0)	0 (0 - 0)	Unique to cases	0.3	>10	Unique to cases	0.176	>10	-	NA	NA
Crypto_DUSP8P5	108.48 (0 - 619.03)	0 (0 - 0)	271.19 (0 - 619.03)	0 (0 - 0)	Unique to cases	0.3	>10	-	NA	NA	Unique to cases	0.094	>10
Crypto_DYNC1H1	73.89 (0 - 532.56)	88.76 (0 - 532.56)	51.59 (0 - 206.34)	0 (0 - 0)	Unique to cases	0.3	>10	Unique to cases	0.405	>10	Unique to cases	0.307	>10
Crypto_ERCC1	26.59 (0 - 191.07)	12.48 (0 - 74.87)	47.77 (0 - 191.07)	0 (0 - 0)	Unique to cases	0.3	>10	Unique to cases	0.405	>10	Unique to cases	0.307	>10
Crypto_EVPL	29.77 (0 - 187.17)	49.62 (0 - 187.17)	0 (0 - 0)	0 (0 - 0)	Unique to cases	0.3	>10	Unique to cases	0.176	>10	-	NA	NA
Crypto_EXOC7	14.67 (0 - 59.22)	14.58 (0 - 33.59)	14.81 (0 - 59.22)	0 (0 - 0)	Unique to cases	0.101	>10	Unique to cases	0.074	>10	Unique to cases	0.307	>10
Crypto_FGFR1	81.7 (0 - 325.8)	50.02 (0 - 300.12)	129.22 (0 - 325.8)	0 (0 - 0)	Unique to cases	0.176	>10	Unique to cases	0.405	>10	Unique to cases	0.094	>10
Crypto_FLG	49.28 (0 - 311.95)	82.14 (0 - 311.95)	0 (0 - 0)	0 (0 - 0)	Unique to cases	0.3	>10	Unique to cases	0.176	>10	-	NA	NA
Crypto_FZR1	41.26 (0 - 269.85)	68.77 (0 - 269.85)	0 (0 - 0)	0 (0 - 0)	Unique to cases	0.3	>10	Unique to cases	0.176	>10	-	NA	NA
Crypto_HDAC4	9.67 (0 - 52.28)	0 (0 - 0)	24.17 (0 - 52.28)	0 (0 - 0)	Unique to cases	0.3	>10	-	NA	NA	Unique to cases	0.094	>10
Crypto_HMCN2	25.28 (0 - 143.63)	42.13 (0 - 143.63)	0 (0 - 0)	0 (0 - 0)	Unique to cases	0.3	>10	Unique to cases	0.176	>10	-	NA	NA
Crypto_KCNB2	10.23 (0 - 60.29)	17.05 (0 - 60.29)	0 (0 - 0)	0 (0 - 0)	Unique to cases	0.3	>10	Unique to cases	0.176	>10	-	NA	NA
Crypto_KIAA0319L	200.58 (0 - 444.18)	187.07 (0 - 432.17)	220.83 (0 - 444.18)	0 (0 - 0)	Unique to cases	0.056	>10	Unique to cases	0.074	>10	Unique to cases	0.094	>10
Crypto_KIF15	397 (0 - 710.69)	367.8 (0 - 624.25)	440.8 (0 - 710.69)	0 (0 - 0)	Unique to cases	0.014	>10	Unique to cases	0.028	>10	Unique to cases	0.026	>10
Crypto_KLC2	53.74 (0 - 217.2)	53.37 (0 - 199.65)	54.3 (0 - 217.2)	0 (0 - 0)	Unique to cases	0.176	>10	Unique to cases	0.176	>10	Unique to cases	0.307	>10
Crypto_KRT15	24.55 (0 - 125.47)	20.01 (0 - 120.05)	31.37 (0 - 125.47)	0 (0 - 0)	Unique to cases	0.3	>10	Unique to cases	0.405	>10	Unique to cases	0.307	>10
Crypto_KRT17P5	45.13 (0 - 134.93)	56.05 (0 - 134.93)	28.75 (0 - 115.01)	0 (0 - 0)	Unique to cases	0.101	>10	Unique to cases	0.074	>10	Unique to cases	0.307	>10
Crypto_LAMA4	1337.98 (0 - 2768.73)	1448.14 (0 - 2233.59)	1172.74 (0 - 2768.73)	0 (0 - 0)	Unique to cases	0.014	>10	Unique to cases	0.01	>10	Unique to cases	0.094	>10
Crypto_LAMC3	39.05 (0 - 108.04)	45.71 (0 - 108.04)	29.06 (0 - 83.65)	0 (0 - 0)	Unique to cases	0.056	>10	Unique to cases	0.074	>10	Unique to cases	0.094	>10
Crypto_LINC00476	16.46 (0 - 132.05)	22.01 (0 - 132.05)	8.15 (0 - 32.58)	0 (0 - 0)	Unique to cases	0.3	>10	Unique to cases	0.405	>10	Unique to cases	0.307	>10
Crypto_LINC02092	546.01 (0 - 1452.58)	576.76 (0 - 1452.58)	499.89 (0 - 1223.34)	0 (0 - 0)	Unique to cases	0.056	>10	Unique to cases	0.074	>10	Unique to cases	0.094	>10
Crypto_LPIN1	27.58 (0 - 83.59)	32.04 (0 - 72.03)	20.9 (0 - 83.59)	0 (0 - 0)	Unique to cases	0.101	>10	Unique to cases	0.074	>10	Unique to cases	0.307	>10
Crypto_LRP3	27.09 (0 - 155.24)	19.28 (0 - 115.65)	38.81 (0 - 155.24)	0 (0 - 0)	Unique to cases	0.3	>10	Unique to cases	0.405	>10	Unique to cases	0.307	>10
Crypto_LRRC14B	45.78 (0 - 274.66)	30.52 (0 - 183.11)	68.66 (0 - 274.66)	0 (0 - 0)	Unique to cases	0.3	>10	Unique to cases	0.405	>10	Unique to cases	0.307	>10
Crypto_MTNR1A	464.25 (0 - 873.56)	506.89 (361.87 - 693.91)	400.3 (0 - 873.56)	0 (0 - 0)	Unique to cases	0.006	>10	Unique to cases	0.003	>10	Unique to cases	0.094	>10
Crypto_MUM1	592.26 (436.61 - 873.56)	538.21 (436.61 - 711.26)	673.32 (543.01 - 873.56)	0 (0 - 0)	Unique to cases	0.001	>10	Unique to cases	0.003	>10	Unique to cases	0.006	>10
Crypto_NEAT1	14.35 (0 - 73.19)	11.72 (0 - 70.34)	18.3 (0 - 73.19)	0 (0 - 0)	Unique to cases	0.3	>10	Unique to cases	0.405	>10	Unique to cases	0.307	>10
Crypto_NRSN1	17.61 (0 - 74.03)	0 (0 - 0)	44.02 (0 - 74.03)	0 (0 - 0)	Unique to cases	0.176	>10	-	NA	NA	Unique to cases	0.026	>10
Crypto_NXF5	69.23 (0 - 432.07)	115.38 (0 - 432.07)	0 (0 - 0)	0 (0 - 0)	Unique to cases	0.3	>10	Unique to cases	0.176	>10	-	NA	NA
Crypto_PCSK4	14.3 (0 - 75.57)	23.84 (0 - 75.57)	0 (0 - 0)	0 (0 - 0)	Unique to cases	0.3	>10	Unique to cases	0.176	>10	-	NA	NA
Crypto_PIK3R2	32.58 (0 - 170.56)	28.43 (0 - 170.56)	38.81 (0 - 155.24)	0 (0 - 0)	Unique to cases	0.3	>10	Unique to cases	0.405	>10	Unique to cases	0.307	>10
Crypto_PLEKHO1	37.59 (0 - 359.07)	62.64 (0 - 359.07)	0 (0 - 0)	0 (0 - 0)	Unique to cases	0.3	>10	Unique to cases	0.176	>10	-	NA	NA
Crypto_PRSS16	158.25 (0 - 595.98)	164.42 (0 - 583.48)	149 (0 - 595.98)	0 (0 - 0)	Unique to cases	0.176	>10	Unique to cases	0.176	>10	Unique to cases	0.307	>10
Crypto_PSG8.AS1	86.15 (0 - 269.85)	105.77 (0 - 269.85)	56.72 (0 - 226.89)	0 (0 - 0)	Unique to cases	0.101	>10	Unique to cases	0.074	>10	Unique to cases	0.307	>10
Crypto_RAB11FIP1P1	9.36 (0 - 60.02)	15.6 (0 - 60.02)	0 (0 - 0)	0 (0 - 0)	Unique to cases	0.3	>10	Unique to cases	0.176	>10	-	NA	NA
Crypto_RBM10	43.75 (0 - 238.83)	0 (0 - 0)	109.37 (0 - 238.83)	0 (0 - 0)	Unique to cases	0.3	>10	-	NA	NA	Unique to cases	0.094	>10
Crypto_RELL2	111.23 (0 - 412.68)	53.86 (0 - 323.16)	197.27 (0 - 412.68)	0 (0 - 0)	Unique to cases	0.176	>10	Unique to cases	0.405	>10	Unique to cases	0.094	>10
Crypto_RIN3	10.38 (0 - 53.86)	17.3 (0 - 53.86)	0 (0 - 0)	0 (0 - 0)	Unique to cases	0.3	>10	Unique to cases	0.176	>10	-	NA	NA
Crypto_RNF141	831.06 (0 - 1597.2)	866.36 (260.29 - 1597.2)	778.12 (0 - 1199.29)	0 (0 - 0)	Unique to cases	0.003	>10	Unique to cases	0.003	>10	Unique to cases	0.026	>10
Crypto_ROBO3	20.35 (0 - 119.46)	14 (0 - 53.86)	29.87 (0 - 119.46)	0 (0 - 0)	Unique to cases	0.176	>10	Unique to cases	0.176	>10	Unique to cases	0.307	>10
Crypto_RPUSD1	37.12 (0 - 251.7)	0 (0 - 0)	92.79 (0 - 251.7)	0 (0 - 0)	Unique to cases	0.3	>10	-	NA	NA	Unique to cases	0.094	>10
Crypto_SAMD4A	57.78 (0 - 215.44)	61.92 (0 - 215.44)	51.59 (0 - 206.34)	0 (0 - 0)	Unique to cases	0.176	>10	Unique to cases	0.176	>10	Unique to cases	0.307	>10
Crypto_SDR39U1	2.91 (0 - 20.1)	4.85 (0 - 20.1)	0 (0 - 0)	0 (0 - 0)	Unique to cases	0.3	>10	Unique to cases	0.176	>10	-	NA	NA
Crypto_SERPINE2	9.02 (0 - 60.02)	15.03 (0 - 60.02)	0 (0 - 0)	0 (0 - 0)	Unique to cases	0.3	>10	Unique to cases	0.176	>10	-	NA	NA
Crypto_SLC16A14	15.43 (0 - 100.48)	25.72 (0 - 100.48)	0 (0 - 0)	0 (0 - 0)	Unique to cases	0.3	>10	Unique to cases	0.176	>10	-	NA	NA
Crypto_SLC6A6	5.53 (0 - 30.14)	9.22 (0 - 30.14)	0 (0 - 0)	0 (0 - 0)	Unique to cases	0.3	>10	Unique to cases	0.176	>10	-	NA	NA
Crypto_SLC7A8	99.32 (0 - 324.43)	135.67 (0 - 324.43)	44.78 (0 - 179.13)	0 (0 - 0)	Unique to cases	0.101	>10	Unique to cases	0.074	>10	Unique to cases	0.307	>10
Crypto_SNX33	46.01 (0 - 233.39)	76.68 (0 - 233.39)	0 (0 - 0)	0 (0 - 0)	Unique to cases	0.3	>10	Unique to cases	0.176	>10	-	NA	NA
Crypto_SOX9	9.7 (0 - 72.03)	16.16 (0 - 72.03)	0 (0 - 0)	0 (0 - 0)	Unique to cases	0.3	>10	Unique to cases	0.176	>10	-	NA	NA
Crypto_SUDS3	57.92 (0 - 310.93)	44.71 (0 - 162.22)	77.73 (0 - 310.93)	0 (0 - 0)	Unique to cases	0.176	>10	Unique to cases	0.176	>10	Unique to cases	0.307	>10
Crypto_TCF3	118.31 (0 - 428.69)	68.99 (0 - 289.13)	192.31 (0 - 428.69)	0 (0 - 0)	Unique to cases	0.101	>10	Unique to cases	0.176	>10	Unique to cases	0.094	>10
Crypto_TERF1P5	50.92 (0 - 288.12)	84.86 (0 - 288.12)	0 (0 - 0)	0 (0 - 0)	Unique to cases	0.3	>10	Unique to cases	0.176	>10	-	NA	NA
Crypto_TMED3	15.59 (0 - 90.43)	25.99 (0 - 90.43)	0 (0 - 0)	0 (0 - 0)	Unique to cases	0.176	>10	Unique to cases	0.074	>10	-	NA	NA
Crypto_TMEM87B	15.1 (0 - 98.74)	16.46 (0 - 98.74)	13.07 (0 - 52.28)	0 (0 - 0)	Unique to cases	0.3	>10	Unique to cases	0.405	>10	Unique to cases	0.307	>10
Crypto_TONSL	243.12 (0 - 1756.59)	112.44 (0 - 674.63)	439.15 (0 - 1756.59)	0 (0 - 0)	Unique to cases	0.3	>10	Unique to cases	0.405	>10	Unique to cases	0.307	>10
Crypto_VPREB3	53.21 (0 - 238.83)	16.79 (0 - 100.76)	107.83 (0 - 238.83)	0 (0 - 0)	Unique to cases	0.176	>10	Unique to cases	0.405	>10	Unique to cases	0.094	>10
Crypto_ZNF460	3.65 (0 - 21.72)	0 (0 - 0)	9.13 (0 - 21.72)	0 (0 - 0)	Unique to cases	0.3	>10	-	NA	NA	Unique to cases	0.094	>10
Crypto_PHF19	633.52 (133.25 - 1128.45)	714.67 (331.59 - 1128.45)	511.8 (133.25 - 857.38)	0 (0 - 0)	Unique to cases	0.001	>10	Unique to cases	0.003	>10	Unique to cases	0.006	>10
Crypto_AC005537.1	557.6 (0 - 2040.3)	763.57 (0 - 2040.3)	248.66 (0 - 731.91)	0 (0 - 0)	Unique to cases	0.029	>10	Unique to cases	0.028	>10	Unique to cases	0.094	>10
Crypto_PLCG2	182.99 (87.35 - 262.72)	164.64 (87.35 - 228.09)	210.51 (162.9 - 262.72)	0 (0 - 0)	Unique to cases	0.001	>10	Unique to cases	0.003	>10	Unique to cases	0.006	>10
Crypto_LINC02124	88.72 (0 - 636.66)	41.76 (0 - 250.58)	159.16 (0 - 636.66)	0 (0 - 0)	Unique to cases	0.3	>10	Unique to cases	0.405	>10	Unique to cases	0.307	>10
Crypto_SOD2	119.96 (0 - 982.37)	163.73 (0 - 982.37)	54.3 (0 - 217.2)	0 (0 - 0)	Unique to cases	0.3	>10	Unique to cases	0.405	>10	Unique to cases	0.307	>10
Crypto_ITGBL1	48.92 (0 - 296.12)	32.19 (0 - 193.12)	74.03 (0 - 296.12)	0 (0 - 0)	Unique to cases	0.3	>10	Unique to cases	0.405	>10	Unique to cases	0.307	>10
Crypto_SH2D3A	11.69 (0 - 72.03)	19.49 (0 - 72.03)	0 (0 - 0)	0 (0 - 0)	Unique to cases	0.3	>10	Unique to cases	0.176	>10	-	NA	NA
Crypto_AC015712.2	158.3 (0 - 250.78)	128.83 (0 - 224.61)	202.49 (167.29 - 250.78)	1.39 (0 - 8.35)	113.783	0.011	7.148 ( 1.862 - 118.462 )	92.604	0.061	5.379 ( 1.295 - 96.298 )	145.553	0.009	>10
Crypto_AL591501.1	68.22 (0 - 682.23)	113.7 (0 - 682.23)	0 (0 - 0)	2.38 (0 - 14.28)	28.658	0.85	1.189 ( 0.278 - 11.345 )	47.763	1	1.552 ( 0.357 - 15.945 )	0	0.54	0 ( 0 - 0 )
Crypto_GSG1L	82.73 (0 - 418.24)	68.18 (0 - 241.16)	104.56 (0 - 418.24)	2.97 (0 - 17.81)	27.877	0.476	1.993 ( 0.62 - 16.278 )	22.974	0.462	2.235 ( 0.571 - 20.283 )	35.232	0.761	1.908 ( 0.394 - 18.963 )
Crypto_TSPAN11	88.7 (0 - 203.01)	68.25 (0 - 174.69)	119.36 (0 - 203.01)	4.35 (0 - 17.81)	20.376	0.118	2.909 ( 0.943 - 14.311 )	15.68	0.326	2.486 ( 0.671 - 14.215 )	27.421	0.088	5.469 ( 1.138 - 71.663 )
Crypto_AL031587.6	36.9 (0 - 331.59)	61.5 (0 - 331.59)	0 (0 - 0)	3.49 (0 - 20.91)	10.588	0.811	1.455 ( 0.36 - 12.26 )	17.647	0.462	2.124 ( 0.5 - 19.21 )	0	0.54	0 ( 0 - 0 )
Crypto_KHSRP	162.38 (0 - 552.22)	201.85 (0 - 552.22)	103.17 (0 - 412.68)	21.43 (0 - 128.55)	7.579	0.262	1.792 ( 0.706 - 7.215 )	9.421	0.182	2.138 ( 0.766 - 9.091 )	4.815	0.761	1.386 ( 0.338 - 6.514 )
Crypto_ADGRF3	20.68 (0 - 148.06)	9.8 (0 - 58.77)	37.02 (0 - 148.06)	2.78 (0 - 16.69)	7.434	0.811	1.53 ( 0.346 - 14.664 )	3.521	1	1.31 ( 0.157 - 15.428 )	13.303	0.761	1.925 ( 0.305 - 21.463 )
Crypto_SLC11A2	6.58 (0 - 44.88)	7.48 (0 - 44.88)	5.23 (0 - 20.91)	1.19 (0 - 7.14)	5.528	0.811	1.815 ( 0.253 - 39.01 )	6.285	1	1.666 ( 0.152 - 40.08 )	4.392	0.761	2.345 ( 0.132 - 72.293 )
Crypto_KIF19	7.63 (0 - 14.81)	10.26 (8.4 - 12.48)	3.7 (0 - 14.81)	1.39 (0 - 8.31)	5.512	0.028	11.644 ( 1.308 - 282.38 )	7.405	0.004	>10	2.672	0.761	2.035 ( 0.094 - 59.481 )
Crypto_ZMYM1	13.14 (0 - 131.36)	0 (0 - 0)	32.84 (0 - 131.36)	2.78 (0 - 16.69)	4.721	0.85	1.013 ( 0.162 - 10.214 )	0	0.405	0 ( 0 - 0 )	11.803	0.761	1.919 ( 0.293 - 21.653 )
Crypto_SLC35C1	4.99 (0 - 49.91)	8.32 (0 - 49.91)	0 (0 - 0)	1.19 (0 - 7.14)	4.193	0.85	1.097 ( 0.108 - 24.118 )	6.989	1	1.683 ( 0.162 - 39.756 )	0	0.54	0 ( 0 - 0 )
Crypto_C14orf142	5.27 (0 - 14.81)	4.5 (0 - 9.64)	6.42 (0 - 14.81)	1.39 (0 - 8.31)	3.803	0.135	5.198 ( 0.588 - 122 )	3.25	0.182	5.288 ( 0.425 - 148.46 )	4.632	0.238	5.425 ( 0.404 - 156.589 )
Crypto_TAF15	83.49 (0 - 382.14)	75.45 (0 - 251.21)	95.53 (0 - 382.14)	24.4 (0 - 146.38)	3.422	0.476	1.464 ( 0.533 - 5.974 )	3.093	0.462	1.561 ( 0.487 - 6.809 )	3.916	0.761	1.357 ( 0.33 - 6.236 )
Crypto_ZFHX3	8.31 (0 - 59.22)	0 (0 - 0)	20.78 (0 - 59.22)	2.78 (0 - 16.69)	2.987	0.811	1.405 ( 0.245 - 15.408 )	0	0.405	0 ( 0 - 0 )	7.467	0.238	3.669 ( 0.548 - 47.709 )
Crypto_NEU4	6.44 (0 - 12.48)	7.18 (0 - 12.48)	5.33 (0 - 10.86)	3.49 (0 - 20.91)	1.848	0.256	4.564 ( 0.646 - 60.311 )	2.061	0.246	5.532 ( 0.648 - 85.962 )	1.529	0.512	2.949 ( 0.269 - 47.776 )
Crypto_PCYT2	22.07 (0 - 84.03)	28.83 (0 - 84.03)	11.94 (0 - 47.77)	15.43 (0 - 83.65)	1.431	0.755	1.373 ( 0.395 - 5.805 )	1.869	0.532	1.765 ( 0.446 - 8.478 )	0.774	0.896	0.886 ( 0.113 - 5.118 )
Crypto_CCT8P1	1.68 (0 - 16.79)	2.8 (0 - 16.79)	0 (0 - 0)	1.39 (0 - 8.31)	1.212	0.85	0.771 ( 0.042 - 19.295 )	2.02	1	1.31 ( 0.069 - 34.296 )	0	0.54	0 ( 0 - 0 )
Crypto_POLR1D	1.68 (0 - 16.79)	2.8 (0 - 16.79)	0 (0 - 0)	1.39 (0 - 8.31)	1.212	0.85	0.771 ( 0.042 - 19.295 )	2.02	1	1.31 ( 0.069 - 34.296 )	0	0.54	0 ( 0 - 0 )
Crypto_MICAL3	43.14 (0 - 250.58)	71.91 (0 - 250.58)	0 (0 - 0)	36.02 (0 - 216.09)	1.198	0.937	1.099 ( 0.361 - 4.357 )	1.997	0.599	1.479 ( 0.471 - 6.031 )	0	0.54	0 ( 0 - 0 )
Crypto_C9orf148	5.55 (0 - 14.81)	4.98 (0 - 12.48)	6.42 (0 - 14.81)	4.68 (0 - 20.91)	1.187	0.591	1.739 ( 0.27 - 13.868 )	1.064	0.655	1.641 ( 0.194 - 16.16 )	1.372	0.719	1.834 ( 0.185 - 20.681 )
Crypto_PKD2L1	8.4 (0 - 84.03)	14.01 (0 - 84.03)	0 (0 - 0)	7.36 (0 - 44.18)	1.141	0.85	0.797 ( 0.128 - 5.567 )	1.902	1	1.107 ( 0.174 - 7.939 )	0	0.54	0 ( 0 - 0 )
Crypto_TTLL5	87.08 (0 - 501.55)	0 (0 - 0)	217.7 (0 - 501.55)	119.67 (0 - 418.24)	0.728	0.391	0.619 ( 0.236 - 1.504 )	0	0.074	0 ( 0 - 0 )	1.819	0.733	1.11 ( 0.387 - 3.279 )
Crypto_OR52U1P	5.04 (0 - 50.38)	8.4 (0 - 50.38)	0 (0 - 0)	7.42 (0 - 44.52)	0.679	0.85	0.721 ( 0.098 - 5.396 )	1.132	1	1.022 ( 0.136 - 7.86 )	0	0.54	0 ( 0 - 0 )
Crypto_LINC01358	18.85 (0 - 188.51)	31.42 (0 - 188.51)	0 (0 - 0)	29.14 (0 - 99.73)	0.647	0.382	0.532 ( 0.118 - 1.878 )	1.078	0.753	0.71 ( 0.155 - 2.599 )	0	0.287	0 ( 0 - 0 )
Crypto_PLVAP	37.02 (0 - 370.19)	0 (0 - 0)	92.55 (0 - 370.19)	60.95 (0 - 365.69)	0.607	0.85	0.796 ( 0.214 - 2.96 )	0	0.405	0.001 ( 0 - inf )	1.518	0.761	1.221 ( 0.317 - 4.753 )
Crypto_CCT8	0.84 (0 - 8.4)	1.4 (0 - 8.4)	0 (0 - 0)	1.39 (0 - 8.31)	0.606	0.85	0.549 ( 0.017 - 17.677 )	1.01	1	1.005 ( 0.03 - 33.926 )	0	0.54	0 ( 0 - 0 )
Crypto_AC015712.6	0.84 (0 - 8.4)	1.4 (0 - 8.4)	0 (0 - 0)	1.47 (0 - 8.84)	0.57	0.706	0.537 ( 0.017 - 16.32 )	0.95	1	0.976 ( 0.03 - 31.048 )	0	0.54	0 ( 0 - 0 )
Crypto_DPP9	2.17 (0 - 21.72)	0 (0 - 0)	5.43 (0 - 21.72)	4.17 (0 - 25.04)	0.52	0.706	0.632 ( 0.054 - 7.034 )	0	0.405	0 ( 0 - 0 )	1.301	1	1.39 ( 0.112 - 16.862 )
Crypto_AC009102.2	4.02 (0 - 40.19)	6.7 (0 - 40.19)	0 (0 - 0)	7.92 (0 - 33.24)	0.507	0.382	0.416 ( 0.049 - 2.482 )	0.846	0.753	0.626 ( 0.072 - 3.923 )	0	0.287	0 ( 0 - 0 )
Crypto_POLD1	2.89 (0 - 28.91)	4.82 (0 - 28.91)	0 (0 - 0)	5.95 (0 - 35.71)	0.486	0.706	0.65 ( 0.069 - 5.812 )	0.81	1	0.955 ( 0.098 - 8.798 )	0	0.54	0 ( 0 - 0 )
Crypto_KHDRBS1	10.75 (0 - 107.48)	0 (0 - 0)	26.87 (0 - 107.48)	22.26 (0 - 133.55)	0.483	0.706	0.736 ( 0.143 - 3.657 )	0	0.405	0 ( 0 - 0 )	1.207	1	1.243 ( 0.232 - 6.545 )
Crypto_C2CD2	2.69 (0 - 26.93)	4.49 (0 - 26.93)	0 (0 - 0)	6.97 (0 - 41.82)	0.386	0.706	0.625 ( 0.065 - 5.299 )	0.644	1	0.911 ( 0.093 - 7.967 )	0	0.54	0 ( 0 - 0 )
Crypto_GMDS.AS1	10.75 (0 - 107.48)	0 (0 - 0)	26.87 (0 - 107.48)	43.12 (0 - 167.29)	0.249	0.301	0.477 ( 0.098 - 1.665 )	0	0.176	0 ( 0 - 0 )	0.623	0.896	0.807 ( 0.16 - 3.089 )
Crypto_CARS	2.01 (0 - 20.1)	3.35 (0 - 20.1)	0 (0 - 0)	11.69 (0 - 61.85)	0.172	0.301	0.341 ( 0.029 - 2.176 )	0.286	0.599	0.514 ( 0.044 - 3.425 )	0	0.287	0 ( 0 - 0 )
Crypto_AL137002.2	1.48 (0 - 14.81)	0 (0 - 0)	3.7 (0 - 14.81)	13.25 (0 - 79.52)	0.112	0.706	0.503 ( 0.041 - 3.696 )	0	0.405	0 ( 0 - 0 )	0.279	1	0.957 ( 0.078 - 7.655 )
Crypto_PKD2	15.61 (0 - 156.06)	26.01 (0 - 156.06)	0 (0 - 0)	249.28 (0 - 910.05)	0.063	0.233	0.504 ( 0.128 - 1.352 )	0.104	0.462	0.626 ( 0.158 - 1.719 )	0	0.287	0 ( 0 - 0 )
Crypto_SLC25A4	5.88 (0 - 58.77)	9.8 (0 - 58.77)	0 (0 - 0)	500.61 (0 - 797.87)	0.012	0.003	0.172 ( 0.026 - 0.525 )	0.02	0.017	0.214 ( 0.033 - 0.667 )	0	0.031	0 ( 0 - 0 )
Crypto_KDM2A	5.02 (0 - 50.24)	8.37 (0 - 50.24)	0 (0 - 0)	3943.95 (2754.59 - 6670.85)	0.001	0	0 ( 0 - 0 )	0.002	0.004	0 ( 0 - 0 )	0	0.011	0 ( 0 - 0 )
Crypto_AC009237.14	0 (0 - 0)	0 (0 - 0)	0 (0 - 0)	49.95 (0 - 182.85)	0	0.073	0 ( 0 - 0 )	0	0.176	0 ( 0 - 0 )	0	0.287	0 ( 0 - 0 )
Crypto_AC011242.1	0 (0 - 0)	0 (0 - 0)	0 (0 - 0)	8.44 (0 - 41.82)	0	0.073	0 ( 0 - 0 )	0	0.176	0 ( 0 - 0 )	0	0.287	0 ( 0 - 0 )
Crypto_ACIN1	0 (0 - 0)	0 (0 - 0)	0 (0 - 0)	42.95 (0 - 142.84)	0	0.073	0 ( 0 - 0 )	0	0.176	0 ( 0 - 0 )	0	0.287	0 ( 0 - 0 )
Crypto_ADAMTS16	0 (0 - 0)	0 (0 - 0)	0 (0 - 0)	167.82 (0 - 313.68)	0	0.001	0 ( 0 - 0 )	0	0.01	0 ( 0 - 0 )	0	0.031	0 ( 0 - 0 )
Crypto_ADAMTS9-AS1	#N/A	#N/A	#N/A	#N/A	0	0.073	0 ( 0 - 0 )	0	0.176	0 ( 0 - 0 )	0	0.287	0 ( 0 - 0 )
Crypto_BEAN1	0 (0 - 0)	0 (0 - 0)	0 (0 - 0)	192.36 (0 - 1056.99)	0	0.073	0 ( 0 - 0 )	0	0.176	0 ( 0 - 0 )	0	0.287	0 ( 0 - 0 )
Crypto_BX324167.2	0 (0 - 0)	0 (0 - 0)	0 (0 - 0)	108.98 (0 - 521.35)	0	0.073	0 ( 0 - 0 )	0	0.176	0 ( 0 - 0 )	0	0.287	0 ( 0 - 0 )
Crypto_C8orf82	0 (0 - 0)	0 (0 - 0)	0 (0 - 0)	165.61 (0 - 565.16)	0	0.073	0 ( 0 - 0 )	0	0.176	0 ( 0 - 0 )	0	0.287	0 ( 0 - 0 )
Crypto_CNKSR3	0 (0 - 0)	0 (0 - 0)	0 (0 - 0)	36.07 (0 - 141.29)	0	0.073	0 ( 0 - 0 )	0	0.176	0 ( 0 - 0 )	0	0.287	0 ( 0 - 0 )
Crypto_DDX23	0 (0 - 0)	0 (0 - 0)	0 (0 - 0)	48.29 (0 - 100.17)	0	0.005	0 ( 0 - 0 )	0	0.028	0 ( 0 - 0 )	0	0.072	0 ( 0 - 0 )
Crypto_DNMT3A	0 (0 - 0)	0 (0 - 0)	0 (0 - 0)	9.98 (0 - 33.39)	0	0.073	0 ( 0 - 0 )	0	0.176	0 ( 0 - 0 )	0	0.287	0 ( 0 - 0 )
Crypto_ESR2	0 (0 - 0)	0 (0 - 0)	0 (0 - 0)	526.48 (0 - 1422)	0	0.021	0 ( 0 - 0 )	0	0.074	0 ( 0 - 0 )	0	0.149	0 ( 0 - 0 )
Crypto_ESRRA	0 (0 - 0)	0 (0 - 0)	0 (0 - 0)	15.27 (0 - 49.87)	0	0.073	0 ( 0 - 0 )	0	0.176	0 ( 0 - 0 )	0	0.287	0 ( 0 - 0 )
Crypto_FARP1	0 (0 - 0)	0 (0 - 0)	0 (0 - 0)	1406.18 (0 - 3614.67)	0	0.021	0 ( 0 - 0 )	0	0.074	0 ( 0 - 0 )	0	0.149	0 ( 0 - 0 )
Crypto_FZD10	0 (0 - 0)	0 (0 - 0)	0 (0 - 0)	23.94 (0 - 108.05)	0	0.073	0 ( 0 - 0 )	0	0.176	0 ( 0 - 0 )	0	0.287	0 ( 0 - 0 )
Crypto_GABBR1	0 (0 - 0)	0 (0 - 0)	0 (0 - 0)	6.45 (0 - 20.91)	0	0.073	0 ( 0 - 0 )	0	0.176	0 ( 0 - 0 )	0	0.287	0 ( 0 - 0 )
Crypto_GPR89A	0 (0 - 0)	0 (0 - 0)	0 (0 - 0)	17.41 (0 - 79.52)	0	0.073	0 ( 0 - 0 )	0	0.176	0 ( 0 - 0 )	0	0.287	0 ( 0 - 0 )
Crypto_GPT2	0 (0 - 0)	0 (0 - 0)	0 (0 - 0)	55.17 (0 - 160.26)	0	0.021	0 ( 0 - 0 )	0	0.074	0 ( 0 - 0 )	0	0.149	0 ( 0 - 0 )
Crypto_HCG18	0 (0 - 0)	0 (0 - 0)	0 (0 - 0)	156.66 (0 - 814.49)	0	0.073	0 ( 0 - 0 )	0	0.176	0 ( 0 - 0 )	0	0.287	0 ( 0 - 0 )
Crypto_ITGAX	0 (0 - 0)	0 (0 - 0)	0 (0 - 0)	9.94 (0 - 41.82)	0	0.073	0 ( 0 - 0 )	0	0.176	0 ( 0 - 0 )	0	0.287	0 ( 0 - 0 )
Crypto_KRT7	0 (0 - 0)	0 (0 - 0)	0 (0 - 0)	5.72 (0 - 17.67)	0	0.073	0 ( 0 - 0 )	0	0.176	0 ( 0 - 0 )	0	0.287	0 ( 0 - 0 )
Crypto_LINC02554	0 (0 - 0)	0 (0 - 0)	0 (0 - 0)	26.8 (0 - 61.85)	0	0.021	0 ( 0 - 0 )	0	0.074	0 ( 0 - 0 )	0	0.149	0 ( 0 - 0 )
Crypto_MGAT4B	0 (0 - 0)	0 (0 - 0)	0 (0 - 0)	673.06 (0 - 1380.18)	0	0.005	0 ( 0 - 0 )	0	0.028	0 ( 0 - 0 )	0	0.072	0 ( 0 - 0 )
Crypto_MYO10	0 (0 - 0)	0 (0 - 0)	0 (0 - 0)	8.59 (0 - 26.71)	0	0.021	0 ( 0 - 0 )	0	0.074	0 ( 0 - 0 )	0	0.149	0 ( 0 - 0 )
Crypto_NCOR2	0 (0 - 0)	0 (0 - 0)	0 (0 - 0)	5.87 (0 - 20.91)	0	0.073	0 ( 0 - 0 )	0	0.176	0 ( 0 - 0 )	0	0.287	0 ( 0 - 0 )
Crypto_OR1A1	0 (0 - 0)	0 (0 - 0)	0 (0 - 0)	17.41 (0 - 62.74)	0	0.073	0 ( 0 - 0 )	0	0.176	0 ( 0 - 0 )	0	0.287	0 ( 0 - 0 )
Crypto_PDLIM4	0 (0 - 0)	0 (0 - 0)	0 (0 - 0)	193.84 (0 - 365.69)	0	0.005	0 ( 0 - 0 )	0	0.028	0 ( 0 - 0 )	0	0.072	0 ( 0 - 0 )
Crypto_SLA	0 (0 - 0)	0 (0 - 0)	0 (0 - 0)	74.75 (0 - 232.71)	0	0.021	0 ( 0 - 0 )	0	0.074	0 ( 0 - 0 )	0	0.149	0 ( 0 - 0 )
Crypto_SNHG7	0 (0 - 0)	0 (0 - 0)	0 (0 - 0)	211.06 (0 - 551.99)	0	0.021	0 ( 0 - 0 )	0	0.074	0 ( 0 - 0 )	0	0.149	0 ( 0 - 0 )
Crypto_SPINT2	0 (0 - 0)	0 (0 - 0)	0 (0 - 0)	657.45 (0 - 2467.59)	0	0.001	0 ( 0 - 0 )	0	0.01	0 ( 0 - 0 )	0	0.031	0 ( 0 - 0 )
Crypto_SPTBN4	0 (0 - 0)	0 (0 - 0)	0 (0 - 0)	311.29 (0 - 516.38)	0	0.001	0 ( 0 - 0 )	0	0.01	0 ( 0 - 0 )	0	0.031	0 ( 0 - 0 )
Crypto_SPTY2D1	0 (0 - 0)	0 (0 - 0)	0 (0 - 0)	24.74 (0 - 85.7)	0	0.073	0 ( 0 - 0 )	0	0.176	0 ( 0 - 0 )	0	0.287	0 ( 0 - 0 )
Crypto_TBX6	0 (0 - 0)	0 (0 - 0)	0 (0 - 0)	26.62 (0 - 141.9)	0	0.073	0 ( 0 - 0 )	0	0.176	0 ( 0 - 0 )	0	0.287	0 ( 0 - 0 )
Crypto_ZNF219	0 (0 - 0)	0 (0 - 0)	0 (0 - 0)	33.29 (0 - 99.99)	0	0.073	0 ( 0 - 0 )	0	0.176	0 ( 0 - 0 )	0	0.287	0 ( 0 - 0 )
* Names represent cryptoproteins derived from altORFs, pseudogenes, intronic regions, and other transcripts from listed canonical genes.
