# Supplementary material for: A Comprehensive Search of Non-Canonical Proteins in Non-Small Cell Lung Cancer and Their Impact on the Immune Response
Source: Int J Mol Sci. 2022 Aug 11;23(16):8933. doi: 10.3390/ijms23168933 (PMC9409146; doi:10.3390/ijms23168933)
Supplement: Supplementary file 1 [file ijms-23-08933-s001.zip › ijms-1841774-supplementary/Supplemental Table S5_rev.xlsx]

## Sheet: Sheet1
	Controls	Cases	Adenocarcinoma cases	Squamous cell carcinoma cases	All cases		Adenocarcinoma cases		Squamous cell carcinoma cases
Cryptoname*	mean (min - max)	mean (min - max)	mean (min - max)	mean (min - max)	Odds Ratio	Pvalue (1-sided)	Odds Ratio	Pvalue (1-sided)	Odds Ratio	Pvalue (1-sided)
Crypto_MAP7D3	42.85 (0 - 257.11)	338.67 (0 - 522.61)	311.23 (0 - 478.14)	366.12 (207.36 - 522.61)	>10	0.0042	>10	0.04795	>10	0.0207
Crypto_KHDRBS1	22.26 (0 - 133.55)	105.3 (0 - 285.12)	105.52 (0 - 179.88)	105.09 (0 - 285.12)	>10	0.0094	>10	0.0481	>10	0.0479
Crypto_TTLL5	119.67 (0 - 418.24)	198.77 (0 - 414.72)	125.48 (0 - 203.35)	272.06 (190.95 - 414.72)	>10	0.011	>10	0.04795	>10	0.0581
Crypto_TGOLN2	0 (0 - 0)	90.27 (0 - 226.81)	180.54 (118.44 - 226.81)	0 (0 - 0)	>10	0.0207	>10	0.02071
Crypto_BX324167.2	108.98 (0 - 521.35)	182.23 (0 - 633.17)	56.92 (0 - 170.77)	307.53 (0 - 633.17)	>10	0.0207	>10	0.1195	>10	0.0479
Crypto_DGKZ	0 (0 - 0)	149.41 (0 - 462.31)	0 (0 - 0)	298.82 (0 - 462.31)	>10	0.0479			>10	0.0479
Crypto_NFE2L1	0 (0 - 0)	6 (0 - 25.92)	0 (0 - 0)	11.99 (0 - 25.92)	>10	0.0479			>10	0.0479
Crypto_RCSD1	0 (0 - 0)	10.04 (0 - 32.89)	9.11 (0 - 27.33)	10.96 (0 - 32.89)	>10	0.0479	>10	0.1195	>10	0.1195
Crypto_SEMA6D	0 (0 - 0)	43.1 (0 - 207.36)	17.08 (0 - 51.23)	69.12 (0 - 207.36)	>10	0.0479	>10	0.1195	>10	0.1195
Crypto_VASH1	0 (0 - 0)	79.7 (0 - 341.53)	159.4 (0 - 341.53)	0 (0 - 0)	>10	0.0479	>10	0.04795
Crypto_VIT	0 (0 - 0)	13.02 (0 - 54.66)	26.04 (0 - 54.66)	0 (0 - 0)	>10	0.0479	>10	0.04795
Crypto_BEAN1	192.36 (0 - 1056.99)	409.1 (0 - 1316.58)	0 (0 - 0)	818.2 (0 - 1316.58)	>10	0.0479			>10	0.0479
Crypto_FREM1	52.37 (0 - 314.24)	110.46 (0 - 452.26)	0 (0 - 0)	220.92 (0 - 452.26)	>10	0.0479			>10	0.0479
Crypto_PDK2	86.88 (0 - 521.29)	325.81 (0 - 1145.73)	0 (0 - 0)	651.61 (0 - 1145.73)	>10	0.0479			>10	0.0479
Crypto_EML5	235.68 (0 - 1414.08)	441.84 (0 - 1809.05)	0 (0 - 0)	883.68 (0 - 1809.05)	>10	0.0479			>10	0.0479
Crypto_KIF19	1.39 (0 - 8.31)	2.94 (0 - 9.11)	5.88 (0 - 9.11)	0 (0 - 0)	>10	0.0479	>10	0.04795
Crypto_KDM2A	3943.95 (2754.59 - 6670.85)	4811.34 (2789.11 - 10316.23)	4044.85 (3833.67 - 4218.29)	5577.82 (2789.11 - 10316.23)	>10	0.0715	>10	0.02071	9.86	0.2336
Crypto_HNRNPAB	13.94 (0 - 83.65)	25.92 (0 - 155.52)	0 (0 - 0)	51.84 (0 - 155.52)	>10	0.1195			>10	0.1195
Crypto_MIR7515HG	2.38 (0 - 14.28)	5.03 (0 - 30.15)	0 (0 - 0)	10.05 (0 - 30.15)	>10	0.1195			>10	0.1195
Crypto_MYPN	1.39 (0 - 8.35)	9.12 (0 - 54.75)	18.25 (0 - 54.75)	0 (0 - 0)	>10	0.1195	>10	0.1195
Crypto_OSBPL3	3.57 (0 - 21.43)	5.03 (0 - 30.15)	0 (0 - 0)	10.05 (0 - 30.15)	>10	0.1195			>10	0.1195
Crypto_ZFHX3	2.78 (0 - 16.69)	7.82 (0 - 46.93)	15.64 (0 - 46.93)	0 (0 - 0)	>10	0.1195	>10	0.1195
Crypto_MAX	19.29 (0 - 115.74)	21.51 (0 - 109.33)	36.44 (0 - 109.33)	6.58 (0 - 19.73)	2.878	0.1291			>10	0.1195
Crypto_PDLIM4	193.84 (0 - 365.69)	274.15 (138.14 - 570.24)	235.12 (179.88 - 315.92)	313.18 (138.14 - 570.24)	2.183	0.0477	2.93e-255	0.02071	>10	0.0207
Crypto_LINC01358	29.14 (0 - 99.73)	44.13 (0 - 111)	83.87 (31.28 - 111)	4.39 (0 - 13.16)	1.64	0.0903	1.386	0.188	>10	0.1195
Crypto_AHDC1	151.17 (0 - 907.01)	272.72 (0 - 822.26)	0 (0 - 0)	545.44 (0 - 822.26)	1.638	0.1279			1.638	0.1279
Crypto_SPINT2	657.45 (0 - 2467.59)	696.08 (157.87 - 2436.5)	343.13 (227.77 - 418.37)	1049.04 (157.87 - 2436.5)	1.5	0.1393	2.059	0.1134	0.7541	0.4192
Crypto_SLC25A4	500.61 (0 - 797.87)	669.81 (434.15 - 1373.77)	572.83 (492.73 - 619.53)	766.79 (434.15 - 1373.77)	1.351	0.1532	3.77e-05	0.0857	1.494	0.1334
Crypto_CDC16	102.5 (0 - 615.03)	95.88 (0 - 430.16)	191.77 (0 - 430.16)	0 (0 - 0)	1.227	0.2177	1.227	0.2177
Crypto_KHSRP	21.43 (0 - 128.55)	113.13 (0 - 440.64)	44.29 (0 - 78.21)	181.96 (0 - 440.64)	1.216	0.0863	>10	0.04795	1.11	0.2556
Crypto_MIR4435-2HG	12.47 (0 - 74.8)	38.82 (0 - 155.52)	6.07 (0 - 18.22)	71.57 (0 - 155.52)	1.184	0.1706	0.9322	0.3964	>10	0.0479
Crypto_RBM19	47.61 (0 - 285.67)	102.22 (0 - 243.39)	45.55 (0 - 136.66)	158.89 (0 - 243.39)	1.142	0.1667	>10	0.1195	1.086	0.2888
Crypto_NT5DC3	10.31 (0 - 61.85)	18.53 (0 - 91.11)	30.37 (0 - 91.11)	6.7 (0 - 20.1)	1.11	0.3068	>10	0.1195	0.9439	0.4158
Crypto_AC069304.3	29.76 (0 - 178.55)	92.34 (0 - 336.96)	0 (0 - 0)	184.68 (0 - 336.96)	1.102	0.2603			1.102	0.2603
Crypto_AL035665.1	123.79 (0 - 742.75)	247.23 (0 - 845.29)	281.76 (0 - 845.29)	212.69 (0 - 638.07)	1.075	0.2805	8.848	0.1195	0.9975	0.4935
Crypto_BFSP1	5.54 (0 - 33.24)	47.07 (0 - 282.43)	94.14 (0 - 282.43)	0 (0 - 0)	1.07	0.3749	1.07	0.3749
Crypto_MYO10	8.59 (0 - 26.71)	14.55 (0 - 59.77)	22.53 (0 - 59.77)	6.58 (0 - 19.73)	1.037	0.4366	1.14	0.3004	0.3066	0.1424
Crypto_RPL28	8.33 (0 - 49.99)	18.25 (0 - 109.49)	36.5 (0 - 109.49)	0 (0 - 0)	1.029	0.4498	>10	0.1195	0.0238	0.1195
Crypto_MVB12B	97.93 (0 - 587.61)	609.12 (0 - 3654.74)	0 (0 - 0)	1218.25 (0 - 3654.74)	1.024	0.4302	0.09982	0.1195	5.998	0.1195
Crypto_SNHG7	211.06 (0 - 551.99)	247.46 (0 - 640.37)	307.31 (0 - 640.37)	187.6 (0 - 562.81)	1.007	0.482	0.9958	0.4897	>10	0.1195
Crypto_AC009237.14	49.95 (0 - 182.85)	59.3 (0 - 211.06)	0 (0 - 0)	118.59 (0 - 211.06)	1.005	0.4861	0.05014	0.04795	>10	0.0479
Crypto_AC008687.7	11.78 (0 - 70.68)	13.4 (0 - 80.4)	0 (0 - 0)	26.8 (0 - 80.4)	1.005	0.4917			1.005	0.4917
Crypto_AP000552.1	155.93 (0 - 935.58)	150.2 (0 - 901.2)	0 (0 - 0)	300.4 (0 - 901.2)	0.999	0.4985			0.9994	0.4985
Crypto_FAM230B	155.93 (0 - 935.58)	150.2 (0 - 901.2)	0 (0 - 0)	300.4 (0 - 901.2)	0.999	0.4985			0.9994	0.4985
Crypto_EBI3	13.94 (0 - 83.65)	13.67 (0 - 82)	27.33 (0 - 82)	0 (0 - 0)	0.999	0.4987	>10	0.1195	0.03647	0.1195
Crypto_FARP1	1406.18 (0 - 3614.67)	1245.48 (0 - 3155.78)	735.18 (0 - 2205.54)	1755.78 (0 - 3155.78)	0.998	0.4912	0.9377	0.2687	>10	0.0479
Crypto_ABHD8	27.38 (0 - 164.26)	24.12 (0 - 144.72)	0 (0 - 0)	48.24 (0 - 144.72)	0.997	0.493			0.9966	0.493
Crypto_TSPAN1	64.79 (0 - 388.76)	52.65 (0 - 315.92)	105.31 (0 - 315.92)	0 (0 - 0)	0.996	0.49	>10	0.1195	0.08513	0.1195
Crypto_AL031600.1	67.85 (0 - 407.08)	54.82 (0 - 328.9)	0 (0 - 0)	109.63 (0 - 328.9)	0.996	0.4898			0.9958	0.4898
Crypto_PLVAP	60.95 (0 - 365.69)	44.32 (0 - 265.92)	88.64 (0 - 265.92)	0 (0 - 0)	0.993	0.4844	0.9934	0.4844
Crypto_AC062028.1	58.33 (0 - 349.95)	38.37 (0 - 230.23)	0 (0 - 0)	76.74 (0 - 230.23)	0.991	0.4792			0.991	0.4792
Crypto_MECP2	18.09 (0 - 108.51)	12.15 (0 - 72.89)	24.3 (0 - 72.89)	0 (0 - 0)	0.987	0.4754	0.9866	0.4754
Crypto_RN7SKP154	27.88 (0 - 167.29)	16.95 (0 - 101.67)	33.89 (0 - 101.67)	0 (0 - 0)	0.986	0.4715	>10	0.1195	0.05685	0.1195
Crypto_CNTNAP4	1.48 (0 - 8.9)	1.3 (0 - 7.82)	2.61 (0 - 7.82)	0 (0 - 0)	0.984	0.4854	0.9841	0.4854
Crypto_KIAA1958	4.16 (0 - 24.93)	3.04 (0 - 18.22)	6.07 (0 - 18.22)	0 (0 - 0)	0.979	0.4728	0.9787	0.4728
Crypto_TRPV3	31.16 (0 - 186.97)	13.4 (0 - 80.4)	0 (0 - 0)	26.8 (0 - 80.4)	0.975	0.4513	0.0604	0.1195	>10	0.1195
Crypto_AC018445.4	11.87 (0 - 71.23)	5.21 (0 - 31.28)	10.43 (0 - 31.28)	0 (0 - 0)	0.964	0.4419	0.9638	0.4419
Crypto_AF131215.6	16.69 (0 - 100.17)	5.69 (0 - 34.15)	11.38 (0 - 34.15)	0 (0 - 0)	0.958	0.428	0.9576	0.428
Crypto_ESD	2.95 (0 - 17.67)	1.68 (0 - 10.05)	0 (0 - 0)	3.35 (0 - 10.05)	0.95	0.4449			0.9504	0.4449
Crypto_TAF15	24.4 (0 - 146.38)	5.69 (0 - 34.15)	11.38 (0 - 34.15)	0 (0 - 0)	0.948	0.4074	>10	0.1195	0.05268	0.1195
Crypto_PCYT2	15.43 (0 - 83.65)	5.23 (0 - 18.22)	6.07 (0 - 18.22)	4.39 (0 - 13.16)	0.944	0.4143	>10	0.1195	0.9093	0.3639
Crypto_FBXO44	24.4 (0 - 146.38)	5.03 (0 - 30.15)	0 (0 - 0)	10.05 (0 - 30.15)	0.942	0.3985			0.9424	0.3985
Crypto_NEU4	3.49 (0 - 20.91)	1.68 (0 - 10.05)	0 (0 - 0)	3.35 (0 - 10.05)	0.94	0.4304			0.9395	0.4304
Crypto_HCG18	156.66 (0 - 814.49)	96.46 (0 - 578.76)	192.92 (0 - 578.76)	0 (0 - 0)	0.934	0.3084	0.9945	0.4853	0.048	0.1195
Crypto_EPHB2	14.73 (0 - 88.35)	2.85 (0 - 17.08)	5.69 (0 - 17.08)	0 (0 - 0)	0.924	0.382	>10	0.1195	0.03796	0.1195
Crypto_ESR2	526.48 (0 - 1422)	260.35 (0 - 998.98)	520.7 (0 - 998.98)	0 (0 - 0)	0.923	0.2571	0.9955	0.4881	0.1321	0.1195
Crypto_SPTBN4	311.29 (0 - 516.38)	238.54 (0 - 501.09)	406.73 (351.95 - 501.09)	70.35 (0 - 211.06)	0.921	0.2753	>10	0.07465	2.61e-54	0.0207
Crypto_MGAT4B	673.06 (0 - 1380.18)	358.74 (0 - 847.3)	563.99 (0 - 847.3)	153.49 (0 - 460.47)	0.92	0.2496	1.457	0.1408	4.53e-08	0.0207
Crypto_FZD10	23.94 (0 - 108.05)	10.96 (0 - 65.78)	0 (0 - 0)	21.93 (0 - 65.78)	0.894	0.2846	0.02013	0.04795	>10	0.1195
Crypto_MFSD2A	4.76 (0 - 28.57)	1.1 (0 - 6.58)	0 (0 - 0)	2.19 (0 - 6.58)	0.883	0.3642			0.8831	0.3642
Crypto_DDX23	48.29 (0 - 100.17)	41.1 (0 - 155.52)	30.37 (0 - 91.11)	51.84 (0 - 155.52)	0.878	0.2052	0.6279	0.07657	1.021	0.4597
Crypto_ACIN1	42.95 (0 - 142.84)	9.11 (0 - 54.66)	18.22 (0 - 54.66)	0 (0 - 0)	0.876	0.2336	>10	0.1195	0.04798	0.0479
Crypto_DVL3	6.97 (0 - 41.82)	1.1 (0 - 6.58)	0 (0 - 0)	2.19 (0 - 6.58)	0.872	0.3411			0.8721	0.3411
Crypto_GMDS-AS1	43.12 (0 - 167.29)	6.52 (0 - 39.11)	13.04 (0 - 39.11)	0 (0 - 0)	0.863	0.2173	0.9665	0.4431	0.05685	0.1195
Crypto_C9orf148	4.68 (0 - 20.91)	1.42 (0 - 8.54)	2.85 (0 - 8.54)	0 (0 - 0)	0.797	0.2477	>10	0.1195	0.001276	0.0479
Crypto_CNKSR3	36.07 (0 - 141.29)	29.98 (0 - 179.88)	59.96 (0 - 179.88)	0 (0 - 0)	0.74	0.1924	0.7395	0.1924
Crypto_ZNF219	33.29 (0 - 99.99)	26.8 (0 - 160.8)	0 (0 - 0)	53.6 (0 - 160.8)	0.658	0.1634	0.04132	0.1195	>10	0.1195
Crypto_SLA	74.75 (0 - 232.71)	45.54 (0 - 273.22)	91.07 (0 - 273.22)	0 (0 - 0)	0.441	0.0562	>10	0.1195	0.01157	0.0479
Crypto_LINC02554	26.8 (0 - 61.85)	10.96 (0 - 65.78)	0 (0 - 0)	21.93 (0 - 65.78)	0.376	0.0512			0.3758	0.0512
Crypto_PKD2	249.28 (0 - 910.05)	0 (0 - 0)	0 (0 - 0)	0 (0 - 0)	0.105	0.0479			0.1054	0.0479
Crypto_GPT2	55.17 (0 - 160.26)	0 (0 - 0)	0 (0 - 0)	0 (0 - 0)	0.035	0.0207	0.04746	0.04795	0.02909	0.1195
Crypto_SPTY2D1	24.74 (0 - 85.7)	0 (0 - 0)	0 (0 - 0)	0 (0 - 0)	0.032	0.0479			0.0318	0.0479
Crypto_ADAMTS9-AS1	18.8 (0 - 62.74)	0 (0 - 0)	0 (0 - 0)	0 (0 - 0)	0.026	0.0479	0.02384	0.1195	0.02909	0.1195
Crypto_OR1A1	17.41 (0 - 62.74)	0 (0 - 0)	0 (0 - 0)	0 (0 - 0)	0.023	0.0479	0.01996	0.1195	0.02909	0.1195
Crypto_ESRRA	15.27 (0 - 49.87)	0 (0 - 0)	0 (0 - 0)	0 (0 - 0)	0.021	0.0479	0.02144	0.04795
Crypto_GPR89A	17.41 (0 - 79.52)	0 (0 - 0)	0 (0 - 0)	0 (0 - 0)	0.013	0.0479	0.01095	0.1195	0.03512	0.1195
Crypto_DNMT3A	9.98 (0 - 33.39)	0 (0 - 0)	0 (0 - 0)	0 (0 - 0)	0.013	0.0479	0.0157	0.1195	0.01186	0.1195
Crypto_TBX6	26.62 (0 - 141.9)	0 (0 - 0)	0 (0 - 0)	0 (0 - 0)	0.009	0.0479	0.008847	0.04795
Crypto_ITGAX	9.94 (0 - 41.82)	0 (0 - 0)	0 (0 - 0)	0 (0 - 0)	0.008	0.0479	0.006679	0.1195	0.02001	0.1195
Crypto_GABBR1	6.45 (0 - 20.91)	0 (0 - 0)	0 (0 - 0)	0 (0 - 0)	0.007	0.0479	0.006679	0.1195	0.008559	0.1195
Crypto_KRT7	5.72 (0 - 17.67)	0 (0 - 0)	0 (0 - 0)	0 (0 - 0)	0.006	0.0479	0.005962	0.1195	0.006597	0.1195
Crypto_AC009102.2	7.92 (0 - 33.24)	0 (0 - 0)	0 (0 - 0)	0 (0 - 0)	0.006	0.0479	0.01562	0.1195	0.004563	0.1195
Crypto_NCOR2	5.87 (0 - 20.91)	0 (0 - 0)	0 (0 - 0)	0 (0 - 0)	0.005	0.0479			0.005473	0.0479
Crypto_AC011242.1	8.44 (0 - 41.82)	0 (0 - 0)	0 (0 - 0)	0 (0 - 0)	0.002	0.0479			0.002293	0.0479
Crypto_CARS	11.69 (0 - 61.85)	0 (0 - 0)	0 (0 - 0)	0 (0 - 0)	0.002	0.0479	0.001378	0.1195	0.02874	0.1195
Crypto_TSPAN11	4.35 (0 - 17.81)	0 (0 - 0)	0 (0 - 0)	0 (0 - 0)	0.002	0.0479	0.001838	0.04795
Crypto_SMIM10L2A	29.45 (0 - 176.71)	6.58 (0 - 39.47)	0 (0 - 0)	13.16 (0 - 39.47)	0	0.1195			4.86e-05	0.1195
Crypto_ADAMTS16	167.82 (0 - 313.68)	77.28 (0 - 211.17)	70.39 (0 - 211.17)	84.18 (0 - 140.7)	0	0.0152	1.09e-25	0.04795	0.0003777	0.0762
Crypto_TCP11L1	5.89 (0 - 35.34)	2.19 (0 - 13.16)	0 (0 - 0)	4.39 (0 - 13.16)	0	0.1195			1.7e-07	0.1195
Crypto_OR52U1P	7.42 (0 - 44.52)	6.07 (0 - 36.44)	12.15 (0 - 36.44)	0 (0 - 0)	0	0.1195	2.03e-33	0.1195
Crypto_C8orf82	165.61 (0 - 565.16)	127.76 (0 - 495.22)	165.07 (0 - 495.22)	90.45 (0 - 271.36)	0	0.0479	3.94e-49	0.1195	9.74e-15	0.1195
* Names represent cryptoproteins derived from altORFs, pseudogenes, intronic regions, and other transcripts from listed canonical genes.
